# Supplementary material for: Memory B cell development elicited by mRNA booster vaccinations in the elderly
Source: J Exp Med. 2023 Jun 27;220(9):e20230668. doi: 10.1084/jem.20230668 (PMC10300432; doi:10.1084/jem.20230668)
Supplement: Table S1 — details of the individual characteristics of mRNA-vaccinated participants. [file JEM_20230668_TableS1.xlsx]

## Sheet: Sheet1
	Table S1. Individual participant characteristics
										Ethnicity							COVID-19 history								Serological parameters
																									ELISA binding to RBD (BT50)					Neutralization (NT50)
	ID		Age (years)		Number of doses	Sex		Race					Vax3 follow-up		Vax4 follow-up				Vaccine platform received			3rd dose to Follow-up visit		4th dose to Follow-up visit	WT-RBD IgG (F/u / Vax3)	WT-RBD IgG (F/u / Vax4)	BA.4/5-RBD IgG (F/u / Vax3)	BA.4/5-RBD IgG (F/u / Vax4)		Wuhan-hu-1/R683G (F/u / Vax3)	BA.1/R683G (F/u / Vax3)	BA.2/R683G (F/u / Vax3)	BA.4/5/R683G (F/u / Vax3)	BA.2.75.2/R683G (F/u / Vax3)	XBB1.5/R683G (F/u / Vax3)		Wuhan-hu-1/R683G (F/u / Vax4)	BA.1/R683G (F/u / Vax4)	BA.2/R683G (F/u / Vax4)	BA.4/5/R683G (F/u / Vax4)	BA.2.75.2/R683G (F/u / Vax4)	XBB.1.5/R683G (F/u / Vax4)
	C004		37		3	M		Caucasian		Non-Hispanic			Yes		-		No		BNT162b2			207		-	15177.5	-	3492	-		11908.8	7957.04	3679.09	930.72	261.75	79.8283		-	-	-	-	-	-
	C005		50		3	M		African American		Non-Hispanic			Yes		-		No		mRNA-1273			211		-	15701.5	-	1939	-		3888.51	488.72	248.44	108.55	59.68	50		-	-	-	-	-	-
	C006		65		3	M		Caucasian		Non-Hispanic			Yes		-		No		BNT162b2			202		-	27063	-	1092	-		4794.68	1426.44	368.75	113.66	110.35	50		-	-	-	-	-	-
	C008		54		3	F		Caucasian		Non-Hispanic			Yes		-		No		BNT162b2			191		-	20958	-	1585.5	-		5744.71	897.27	275.93	191.39	69.29	56.3706		-	-	-	-	-	-
	C009		32		3	F		Caucasian		Hispanic			Yes		-		No		BNT162b2			192		-	16925.5	-	1275	-		5609.28	1620.17	640.11	350.83	66.34	50		-	-	-	-	-	-
	C010		66		3	F		Caucasian		Non-Hispanic			Yes		-		No		BNT162b2			175		-	13595	-	867.8	-		4315.17	2300.15	403.04	398.37	50	50		-	-	-	-	-	-
	C016		32		3	M		Caucasian		Hispanic			Yes		-		No		mRNA-1273			194		-	18110.5	-	5171.5	-		9361.34	6033.93	3726.46	705.91	172	129.431		-	-	-	-	-	-
	C021		37		3	F		Caucasian		Non-Hispanic			Yes		-		No		BNT162b2			211		-	42247.5	-	805.55	-		1528.7	569.42	476.66	337.11	50	50		-	-	-	-	-	-
	C028		25		3	M		Caucasian		Hispanic			Yes		-		No		BNT162b2			184		-	31299	-	3264.5	-		4453.25	1375.29	597.37	232.28	275.27	72.4127		-	-	-	-	-	-
	C031		26		3	M		Caucasian		Non-Hispanic			Yes		-		No		BNT162b2			187		-	23173	-	1937	-		5574.3	457.86	718.82	464.31	50	50		-	-	-	-	-	-
	C035		23		3	F		Caucasian		Non-Hispanic			Yes		-		No		BNT162b2			203		-	9165.5	-	1195.5	-		3543.85	1686.24	829.42	223.37	50	57.5441		-	-	-	-	-	-
	C084		37		3	F		Caucasian		Non-Hispanic			Yes		-		No		BNT162b2			176		-	5489.5	-	522.45	-		2440.12	245.41	139.92	50.48	50	50		-	-	-	-	-	-
	C088		28		3	F		African American		Non-Hispanic			Yes		-		No		BNT162b2			184		-	43383	-	971.1	-		13821.9	1780.4	2195.36	360.65	140.24	57.4326		-	-	-	-	-	-
	C090		32		3	M		Asian		Non-Hispanic			Yes		-		No		BNT162b2			184		-	20504	-	1568.5	-		1279.3	351.84	81.25	50	50	50		-	-	-	-	-	-
	C123		75		4	F		Caucasian		Non-Hispanic			-		Yes		No		BNT162b2			258		98	-	6703	-	1504		-	-	-	-	-	-		3594.11	998.9	182.02	85.08	50	50
	C124		75		4	M		Caucasian		Non-Hispanic			-		Yes		No		BNT162b2			259		90	-	5750	-	1169.5		-	-	-	-	-	-		12168.8	1759.93	50	50	50	50
	C125		80		3	F		Caucasian		Non- Hispanic			Yes		-		No		BNT162b2			252		-	2735.5	-	785.1	-		6407.27	1753.71	806.1	762.93	50.81	50		-	-	-	-	-	-
	C126		75		4	F		Caucasian		Non-Hispanic			-		Yes		No		BNT162b2			272		100	-	12125.5	-	2967.5		-	-	-	-	-	-		22141	4575.77	827	471.5	66.36	74.1301
	C128		82		4	M		Asian		Non-Hispanic			-		Yes		No		BNT162b2			276		82	-	13822.5	-	3001.5		-	-	-	-	-	-		11124.8	1570.3	559.87	109.92	55.36	113.244
	C129		78		3	F		Caucasian		Non-Hispanic			Yes		-		No		mRNA-1273			236		-	3339	-	1091	-		4391.28	1086.47	296.8	56.61	68.82	50		-	-	-	-	-	-
	C130		81		4	F		Caucasian		Non-Hispanic			-		Yes		No		BNT162b2			251		67	-	69205	-	16693		-	-	-	-	-	-		175337	36644.8	123222	46414.7	4805.86	1860.25
	C131		77		4	F		Caucasian		Non-Hispanic			-		Yes		No		mRNA-1273			301		96	-	39319.5	-	7394.5		-	-	-	-	-	-		62644.8	3438.41	2440.27	1266.94	164.41	80.7855
	C132		75		3	F		Caucasian		Non-Hispanic			Yes		-		No		BNT162b2			327		-	11398	-	4490	-		33333.2	4233.65	4789.59	1263.67	107.07	118.432		-	-	-	-	-	-
	C133		75		4	F		Caucasian		Hispanic or Latino			-		Yes		No		BNT162b2			282		64	-	6165.5	-	2471.5		-	-	-	-	-	-		6845.06	1616.81	3101.86	431.6	50	50
	C134		79		4	M		Caucasian		Non-Hispanic			-		Yes		No		mRNA-1273			255		102	-	24214.5	-	7741		-	-	-	-	-	-		26179.5	2663.82	1725.94	854.87	74.13	50
	C136		84		4	F		Caucasian		Non-Hispanic			-		Yes		No		BNT162b2			290		96	-	34214	-	7489		-	-	-	-	-	-		20831.3	2258.42	6452.78	2616.01	138.25	150.66
	C137		75		4	F		Caucasian		Non-Hispanic			-		Yes		No		BNT162b2			280		100	-	3185	-	2153.5		-	-	-	-	-	-		4138.02	277.29	220.17	89.88	50	50
	C138		74		3	M		Caucasian		Non-Hispanic			Yes		-		No		BNT162b2			280		-	2639.5	-	855.4	-		3399.44	1056.66	660.74	173.4	149.62	99.3441		-	-	-	-	-	-
	C139		75		4	F		Caucasian		Non-Hispanic			-		Yes		No		BNT162b2			297		108	-	4989	-	1639		-	-	-	-	-	-		7682.85	1041.37	2018.82	739.6	71.55	57.4464
	C140		85		4	M		Caucasian		Hispanic or Latino			-		Yes		No		BNT162b2			293		100	-	6382	-	2432.5		-	-	-	-	-	-		8417.45	1305.46	2713.58	1328.29	83.75	119.58
	C142		79		4	F		Caucasian		Non-Hispanic			-		Yes		No		BNT162b2			306		111	-	9576.5	-	2456.5		-	-	-	-	-	-		9841.57	1715.53	1332.33	481.85	50	50
	C143		75		4	M		Caucasian		Non-Hispanic			-		Yes		No		mRNA-1273/ BNT162b2			313		132	-	16373	-	2943		-	-	-	-	-	-		23762.6	3367.95	3530.04	2127.64	440.51	104.229
	C144		79		4	M		NA		NA			-		Yes		No		mRNA-1273/ BNT162b2			266		114	-	15941	-	3305.5		-	-	-	-	-	-		23757	5755.38	10769.9	4074.32	125.87	70.6742
	C145		77		4	F		Caucasian		NA			-		Yes		No		mRNA-1273			258		80	-	12865.5	-	3465.5		-	-	-	-	-	-		16204.6	2081.51	7840.43	7752.84	344.05	77.2998
	C146		91		4	M		Other		Non-Hispanic			-		Yes		No		BNT162b2			284		111	-	7465	-	1609.5		-	-	-	-	-	-		8687.32	3075.92	1384.47	818.93	197.27	164.672
	C147		76		4	F		Caucasian		non-hispanic			-		Yes		No		BNT162b2			319		127	-	3140.5	-	644.4		-	-	-	-	-	-		5502.82	2909.81	4587.73	1321	123.21	50
	C148		89		4	M		Caucasian		Non-Hispanic			-		Yes		No		BNT162b2			314		131	-	1512	-	548.3		-	-	-	-	-	-		2325.86	406.52	178.04	50	50	50
	C149		77		3	F		Caucasian		non-hispanic			Yes		-		No		BNT162b2			319		-	13653.5	-	2409	-		19403.9	9145.43	4560.9	2959.8	848.51	194.77		-	-	-	-	-	-
	C150		73		3	F		Caucasian		non-hispanic			Yes		-		No		BNT162b2			253		-	31755	-	5598.5	-		37707	21212.2	41912.1	30731.7	2048.29	3192.42		-	-	-	-	-	-
	C151		82		4	F		Caucasian		non-hispanic			-		Yes		No		BNT162b2			323		105	-	2547	-	504.85		-	-	-	-	-	-		5202.68	640.43	336.62	79.5	50	50
	C152		84		4	F		Caucasian		non-hispanic			-		Yes		No		mRNA-1273			378		151	-	49442.5	-	9790		-	-	-	-	-	-		25442.6	7643.02	3758.8	1950.61	212.38	212.984
	C153		75		4	F		Caucasian		non-hispanic			-		Yes		No		BNT162b2			330		142	-	14161	-	2958		-	-	-	-	-	-		22215.8	6842.29	6676.25	1988.65	284	185.567
	C154		76		4	M		Caucasian		non-hispanic			-		Yes		No		BNT162b2			330		142	-	3384	-	886.35		-	-	-	-	-	-		7615.57	4775.57	1030.03	924.25	68.13	56.1991
	C155		78		3	F		Caucasian		non-hispanic			Yes		-		No		BNT162b2			320		-	964.7	-	370.9	-		1250.48	202.8	136.99	50	50	50		-	-	-	-	-	-
	C158		77		4	F		Caucasian		non-hispanic			-		Yes		No		mRNA-1273			299		139	-	9053	-	1714.5		-	-	-	-	-	-		19602.4	6520.21	9047.76	2029.61	86.09	65.3393
